# Supplementary material for: Emergence of OXA-48-like Carbapenemase-Producing Escherichia coli in Baranya County, Hungary
Source: Antibiotics (Basel). 2026 Jan 2;15(1):44. doi: 10.3390/antibiotics15010044 (PMC12838234; doi:10.3390/antibiotics15010044)
Supplement: Supplementary file 1 [file antibiotics-15-00044-s001.zip]

Archive with 1 entries (1 files):
- antibiotics-4028406-supplementary.xlsx
