# Supplementary material for: Emergence of OXA-48-like Carbapenemase-Producing Escherichia coli in Baranya County, Hungary
Source: Antibiotics (Basel). 2026 Jan 2;15(1):44. doi: 10.3390/antibiotics15010044 (PMC12838234; doi:10.3390/antibiotics15010044)
Supplement: Supplementary file 1 [file antibiotics-15-00044-s001.zip › antibiotics-4028406-supplementary.xlsx]

## Sheet: Supplementary Tables
Supplementary Table S1. Short read statistics (FastQC)
ID	Number of reads	Mean read length (bp)	GC content (%)	Q20 (%)	Q30 (%)
43905_R1	6505087	150.6	53	100	98
43905_R2	6505087	150.7	52	99.96	98.27
47538_R1	7165545	150.3	51	99.98	98.97
47538_R2	7165545	150.7	51	99.78	95.91
48956_R1	4096657	150.4	57	100	95.06
48956_R2	4096657	150.9	57	99.56	88.17
51489_R1	5564479	150.4	57	100	96.02
51489_R2	5564479	150.9	57	99.38	86.5
54214_R1	6066120	150.4	55	100	95.44
54214_R2	6066120	150.9	54	99.5	93.1
Supplementary Table S2. Long read statistics (LongReadSum)
ID	Total reads	Total bases	Longest read length (bp)	Mean read length (bp)	N50 (bp)	GC content (%)	Q10 (%)	Q20 (%)
43905_NanoPore	31001	227949217	109816	7352.96	12126	50.1	94.79	35.15
47258_PacBio	178482	1461854671	50354	8190,49	9922	50.6	NA	100
47538_NanoPore	38485	317583287	111849	8252.13	15442	50.5	95.51	42.56
48956_NanoPore	96258	734810752	110889	7633.76	14319	50.4	95.75	53.84
51489_NanoPore	30280	199832526	243526	6599.49	9907	49.9	94.83	31.09
54214_NanoPore	57764	446956444	115213	7737.63	12133	50.44	95.05	37.37
NA=not analyzed
Supplementary Table S3. Assembly statistics (QUAST)
ID	Number of contigs	Largest contig (bp)	Total length (bp)	N50 (bp)	L50	GC content (%)
43905	5	5101385	5377070	5101385	1	50.67
47258	5	5260016	5793985	5260016	1	50.45
47538	5	5101050	5376475	5101050	1	50.67
48956	5	5269917	5803917	5269917	1	50.45
51489	3	5194121	5337620	5194121	1	50.71
54214	4	5182587	5655882	5182587	1.57	50.4
Supplementary Table S4. Mapping of short reads to contigs (Samtools)
ID	Contig	Coverage	Mean depth	Mean baseQ	Mean mapQ
43905_Unicycler	chromosome	99.998	283.009	36.3	39.2
	plasmid_1	100	132.918	36.3	37.1
	plasmid_2	99.998	88.246	36.3	35.9
	plasmid_3	100	79.698	36.3	35
	plasmid_4	100	511.519	36.3	40.4
47538_Unicycler	chromosome	100	379.056	36.1	39.8
	plasmid_1	100	257.194	36	38.4
	plasmid_2	100	170.179	36.1	37.5
	plasmid_3	100	140.26	36	36.3
	plasmid_4	100	2236.22	36	40.7
48956_Unicycler	chromosome	100	114.397	36.2	39.5
	plasmid_1	100	90.5289	36.2	29.8
	plasmid_2	100	100.978	36.2	30.7
	plasmid_3	99.999	51.6943	36.2	40.7
	plasmid_4	100	115.079	36.2	29.9
51489_Unicycler	chromosome	99.999	169.593	36.2	39.4
	plasmid_1	100	154.08	36.2	35.9
	plasmid_2	100	576.251	36.2	40.8
54214_Unicycler	chromosome	99.98	195.873	36.1	39.4
	plasmid_1	100	142.667	36.1	29.9
	plasmid_2	100	162.934	36.1	31.9
	plasmid_3	100	75.0248	36.1	40.6
Supplementary Table S5. Taxonomic composition and contamination of raw reads (Kraken2-Bracken)
ID	Most abundant taxa (top 3)
43905 short reads	99.60% Escherichia coli			0.15% Shigella flexneri			0.06% Shigella boydii
43905 long reads	100.00% Escherichia coli
47258_long_reads	100.00% Escherichia coli
47538 short reads	97.62% Escherichia coli			2.05% Enterococcus faecalis			0.08% Shigella flexneri
47538 long reads	99.68% Escherichia coli			0.23% Klebsiella oxytoca			0.08% Proteus mirabilis
48956_short_reads	99.33% Escherichia coli			0.30% Shigella flexneri			0.15% Homo sapiens
48956_long_reads	99.07% Escherichia coli			0.74% Pseudomonas aeruginosa			0.12% Klebsiella michiganensis
51489_short_reads	98.93% Escherichia coli			0.27% Klebsiella pneumoniae			0.19% Shigella flexneri
51489_long_reads	98.70% Escherichia coli			1.14% Klebsiella pneumoniae			0.09% Proteus mirabilis
54214_short_reads	99.43% Escherichia coli			0.26% Shigella flexneri			0.04% Shigella boydii
54214_long_reads	99.79% Escherichia coli			0.16% Klebsiella oxytoca			0.05% Proteus mirabilis
Supplementary Table S6. Contamination in assembled contigs (CheckM)
ID	Marker lineage			Completeness (%)	Contamination (%)	Strain heterogeneity (%)
43905_Unicycler	f__Enterobacteriaceae (UID5124)			99.97	0.45	0
47258_PacBio	f__Enterobacteriaceae (UID5124)			99.97	1.57	35.29
47538_Unicycler	f__Enterobacteriaceae (UID5124)			99.97	0.45	0
48956_Unicycler	f__Enterobacteriaceae (UID5124)			99.97	1.57	35.29
51489_Unicycler	f__Enterobacteriaceae (UID5124)			99.97	0.38	0
54214_Unicycler	f__Enterobacteriaceae (UID5124)			99.97	1.31	37.5
